# Supplementary material for: Determining the Key Education Priorities Related to Heart Failure Care in Nursing Homes: A Modified Delphi Approach
Source: Healthcare (Basel). 2024 Aug 5;12(15):1546. doi: 10.3390/healthcare12151546 (PMC11311690; doi:10.3390/healthcare12151546)
Supplement: Supplementary file 1 [file healthcare-12-01546-s001.zip]

Archive with 3 entries (3 files):
- Supplmentary materials S1 - HF Delphi Items (full list).pdf
- Supplmentary materials S2 - Data analysis round 1.spv
- Supplmentary materials S3 - Data analysis round 2.spv
